# Supplementary material for: Status of Workers’ Health Behavior and the Association between Occupational Characteristics and Health Behavior
Source: Int J Environ Res Public Health. 2022 Oct 11;19(20):13021. doi: 10.3390/ijerph192013021 (PMC9602100; doi:10.3390/ijerph192013021)
Supplement: Supplementary file 1 [file ijerph-19-13021-s001.zip]

Archive with 1 entries (1 files):
- ijerph-1896756-supplementary.pdf
